# Supplementary material for: Engineered acetylcholinesterase-loaded dissolvable microneedles mitigate dermal toxicity by targeting trichlorfon binding and metabolic pathway modulation
Source: Mater Today Bio. 2026 May 14;38:103243. doi: 10.1016/j.mtbio.2026.103243 (PMC13197772; doi:10.1016/j.mtbio.2026.103243)
Supplement: Multimedia component 2 [file mmc2.xlsx]

## Sheet: Title page
Supplemental Material
Engineered Acetylcholinesterase-Loaded Dissolvable Microneedles Mitigate Dermal Toxicity by Targeting Trichlorfon Binding and Metabolic Pathway Modulation
Shuoqi Jiang1, 2, Zi-Wei Zheng1, *, Qiuya Gu2, Jian-Xin Li4, Xiaobin Yu2, *, Zhuangwei Zhang3, 4, *
1Digital Industry Research Institute, Zhejiang Wanli University, No.8 South Qian Hu Road, Ningbo, Zhejiang, China 2Key Laboratory of Industrial Biotechnology, Ministry of Education, School of Biotechnology, Jiangnan University, 1800 Li-Hu Road, Bin-Hu District, Wuxi, Jiangsu, China 3Central Laboratory of the Medical Research Center, The First Affiliated Hospital of Ningbo University, Ningbo, Zhej…
Shuoqi Jiang E-mail: jsq_sxty@163.com
Qiuya Gu E-mail: guqiuya@aliyun.com
Jian-Xin Li E-mail: lijxnju@nju.edu.cn
* Corresponding author: Zi-Wei Zheng, Xiaobin Yu, Zhuangwei Zhang
Corresponding author E-mail: zhengziwei@tsinghua.org.cn (Zi-Wei Zheng), xbyu@jiangnan.edu.cn (Xiaobin Yu), fyzhangzhuangwei@nbu.edu.cn (Zhuangwei Zhang)
Tel. and Fax: +86 178 6797 0909

## Sheet: Table S1
Table S1. Kinetic parameters of WT CpA, CpA-M5 and HuAChE.
Enzyme	Specific activity (U/mg)	kcat (min-1)	Km (mM)	kcat/Km ( min-1·mM-1)
WT CpA	268.38 ± 4.80	0.79 ± 0.012	0.0401 ± 0.0003	19.68
CpA-M5	450.02 ± 4.06	1.01 ± 0.0046	0.0312 ± 0.0006	32.45
HuAChE	1023.56 ± 7.22	1.68 ± 0.026	0.01132 ± 0.0004	148.41

## Sheet: Table S2
Table S2. Kinetic parameters for the inhibition of CpA-M5 by TCF and DDVP.
Inhibitor	ki (L/mol/min)	ks (h-1)	ka (h-1)
TCF	1.008 ± 0.031 × 105	0.262 ± 0.001	0.546 ± 0.014
DDVP	1.233 ± 0.024 × 105	0.271 ± 0.001	0.474 ± 0.008

## Sheet: Table S3
Table S3. Skin irritation scores in mice following topical TCF exposure.
Treatments	Formation of edema/erythema		Hair growth
	1st day	14th day	1st day	14th day
Control 1	0	0	P1	P4
Control 2	0	0	P1	P4
Control 3	0	0	P1	P4
5 mg/kg 1	0	0	P1	P4
5 mg/kg 2	0	0	P1	P4
5 mg/kg 3	1	0	P1	P4
25 mg/kg 1	1	0	P1	P4
25 mg/kg 2	1	0	P1	P4
25 mg/kg 3	2	0	P1	P3
50 mg/kg 1	1	0	P1	P4
50 mg/kg 2	2	0	P1	P3
50 mg/kg 3	1	0	P1	P4
0: no edema/erythema. 1: barely perceptible edema/erythema. 2: well-defined edema/erythema. 3: moderate edema/erythema and 4: severe edema/erythema. P1: no growth. P2: initial growth stage. P3: partial growth with deformities. P4: advanced growth with few deformities.

## Sheet: Table S4
Table S4. The effect of CpA-M5-MN on the biochemical function of liver and kidney tissues in TCF-injured mice.
Group	ALT (nmol/min/mg prot)	AST (nmol/min/mg prot)	BUN (mmol/L)	CRE (μmol/L)
Control	17.28 ± 0.47	14.96 ± 0.35	10.62 ± 0.24	159.61 ± 1.75
Model	17.16 ± 0.52	14.91 ± 0.43	9.89 ± 0.43	159.61 ± 3.04
Treated	16.91 ± 1.10	14.94 ± 0.42	10.55 ± 0.19	159.03 ± 1.01
